# Supplementary material for: Specific phytochemicals in floral nectar up‐regulate genes involved in longevity regulation and xenobiotic metabolism, extending mosquito life span
Source: Ecol Evol. 2021 May 25;11(12):8363–80. doi: 10.1002/ece3.7665 (PMC8216986; doi:10.1002/ece3.7665)
Supplement: Supplementary file 4 — Table S1‐S5 [file ECE3-11-8363-s005.xls]

## Sheet: Table S.1
Table S.1: Primers for genes used for quantitative RT-PCR
Gene ID	Annotation	Strand	Sequence (5′ to 3′)
XM_019696080.2	cytochrome P450 6d4	Forward	GCGGAATTGCATAGCATTCAGA
		Reverse	GGCTTCAAAGTTGAACTTCGACA
XM_019699952.2	acyl-CoA-binding protein	Forward	GGAAACTCGGAAGTTCCTTTGC
		Reverse	GACGGGGTGACTTTCAGATTCT
XM_019702958.2	regulator of telomere elongation helicase 1 homolog	Forward	AGCCAATATCAAGGACGGAAACT
		Reverse	TGGTGGCAATGTACTGGATGAT
XM_019704627.2	GPN-loop GTPase	Forward	ACACGAAGATGATGCTCCAGTT
		Reverse	TTTGTGTTTCCTCACGAACGAC
XM_029868471.1	Histone 4	Forward	ACATTACCCCAAGTAAGCAGCA
		Reverse	TCACGAAGAACTTTGCGATGAC
XM_029857156.1	uncharacterized LOC109428118	Forward	CGACGAAGGCGATAATTGGG
		Reverse	CTTGGCCCGTCGTAATTTGC
XM_029853004.1	heat shock factor-binding protein 1-like	Forward	CTTGGCAGCAATGTCGATCC
		Reverse	TGGTCTGGAACTTGTCCTGC
XM_029869063.1	inhibitor of growth protein 4-like	Forward	TCAAGAAGAAAAGGGCCGCA
		Reverse	AGGACATCGCTTGGATGTGG
XM_019678289.2	uncharacterized LOC109405252	Forward	GCTCTCTGCTGTTTGATCGC
		Reverse	GTCATAGCACTTGCCTGGGT
XM_019681290.2	uncharacterized LOC109405252	Forward	CAAGCAACGGCAACCATGAA
		Reverse	CTGTGGTAGTTGGTCCGGC
XM_029852718.1	trans-1,2-dihydrobenzene-1,2-diol dehydrogenase-like	Forward	ACTAGTGCCTTGCGGAAGTT
		Reverse	GGAAACCGGACACCAGAAGT

## Sheet: Table S.2
Table S.2: Pairwise comparisons (Log Rank-Mantel-cox) of survival distributions of female Ae. albopictus consuming sucrose diets supplemented with caffeine, p-coumaric acid or quercetin at different concentrations.
Treatment	Control-DI	Control-DMSO	CAF-50	CAF-100	CAF-200	PC-50	PC-100	PC-200	QC-100	QC-200	QC-400
	p value	p value	p value	p value	p value	p value	p value	p value	p value	p value	p value
Control-DI		0.917	0.48	0.025	0.001	0	0	0	0	0	0
Control-DMSO	0.917		0.536	0.047	0.004	0	0	0	0	0	0
CAF-50	0.48	0.536		0.051	0.005	0	0	0	0	0	0
CAF-100	0.025	0.047	0.051		0.211	0	0	0	0	0	0
CAF-200	0.001	0.004	0.005	0.211		0	0	0	0	0	0
PC-50	0	0	0	0	0		0.016	0	0.041	0.008	0.003
PC-100	0	0	0	0	0	0		0.321	0.729	0.634	0.561
PC-200	0	0	0	0	0	0	0.321		0.211	0.682	0.652
QC-100	0	0	0	0	0	0.729	0.211	0.041		0.412	0.37
QC-200	0	0	0	0	0	0.634	0.682	0.008	0.412		0.951
QC-400	0	0	0	0	0	0.561	0.652	0.003	0.37	0.951
	The significance level is 0.05. P-values have been adjusted by Bonferroni correction.
	The letters CAF: caffeine, PC: p-coumaric acid, QC: quercetin, DI: deionized water, and DMSO: dimethyl sulfoxide. The concentrations are in parts per million (ppm).

## Sheet: Table S.3
Table S.3: Summary of reads for individual libraries. C: Control, P: p-Coumaric acid, Q: Quercetin.
Sample	Name of Fastq	Number of reads
AeAlbo_C1	AeAlbo_C1_CCGCGGTT-AGCGCTAG_L00M_R1_001.fastq	148291138
AeAlbo_C2	AeAlbo_C2_TTATAACC-GATATCGA_L00M_R1_001.fastq	145212612
AeAlbo_C3	AeAlbo_C3_GGACTTGG-CGCAGACG_L00M_R1_001.fastq	127110648
AeAlbo_C4	AeAlbo_C4_AAGTCCAA-TATGAGTA_L00M_R1_001.fastq	153140710
AeAlbo_C5	AeAlbo_C5_ATCCACTG-AGGTGCGT_L00M_R1_001.fastq	153236294
AeAlbo_P1	AeAlbo_P1_GCTTGTCA-GAACATAC_L00M_R1_001.fastq	141070794
AeAlbo_P2	AeAlbo_P2_CAAGCTAG-ACATAGCG_L00M_R1_001.fastq	142950738
AeAlbo_P3	AeAlbo_P3_TGGATCGA-GTGCGATA_L00M_R1_001.fastq	139051458
AeAlbo_P4	AeAlbo_P4_AGTTCAGG-CCAACAGA_L00M_R1_001.fastq	135314562
AeAlbo_P5	AeAlbo_P5_GACCTGAA-TTGGTGAG_L00M_R1_001.fastq	145455324
AeAlbo_Q1	AeAlbo_Q1_TCTCTACT-CGCGGTTC_L00M_R1_001.fastq	151552902
AeAlbo_Q2	AeAlbo_Q2_CTCTCGTC-TATAACCT_L00M_R1_001.fastq	153679160
AeAlbo_Q3	AeAlbo_Q3_CCAAGTCT-AAGGATGA_L00M_R1_001.fastq	158575622
AeAlbo_Q4	AeAlbo_Q4_TTGGACTC-GGAAGCAG_L00M_R1_001.fastq	136824746
AeAlbo_Q5	AeAlbo_Q5_GGCTTAAG-TCGTGACC_L00M_R1_001.fastq	136807780
	Total Reads:	2168274488

## Sheet: Table S.4
Table S.4: A list of 237 differentially expressed (DE) genes in female Ae. albopictus consuming sucrose diets supplemented with p-coumaric acid and quercetin.
XM_ID	annotation	In OLD genome C1.5 P0.05 (search by annotation)	sampleA	sampleB	logFC	logCPM	PValue	FDR	sampleA	sampleB	logFC	logCPM	PValue	FDR
XM_029852718.1	trans-12-dihydrobenzene-12-diol dehydrogenase-like	#N/A	Control	p-coum	-8.11459	4.23935	1.304e-07	0.000265988	Control	quercetin	-8.14222	4.24394	3.22e-08	0.000195949
XM_029861005.1	partner of xrn-2 protein 1	#N/A	Control	p-coum	-7.40664	4.79263	0.000572116	0.0451494	Control	quercetin	-0.806562	1.19087	1	1
XM_019681290.2	uncharacterized LOC109408065	uncharacterized LOC109408065	Control	p-coum	-7.05996	8.39125	3.54325e-05	0.00956573	Control	quercetin	0.142979	2.71197	0.865282	1
XM_029867165.1	uncharacterized protein K02A2.6-like	#N/A	Control	p-coum	-7.01697	3.30117	3.00989e-10	1.84185e-06	Control	quercetin	-5.00627	1.93844	0.00297	0.328679
XM_029861145.1	superoxide dismutase [Mn], mitochondrial-like	#N/A	Control	p-coum	-6.97322	3.23112	9.02544e-05	0.0160863	#N/A	#N/A	#N/A	#N/A	#N/A	#N/A
XM_029879373.1	uncharacterized LOC115270160	#N/A	Control	p-coum	-6.90625	8.23958	3.96611e-05	0.0105522	Control	quercetin	0.142982	2.71197	0.865285	1
XM_019697643.2	60S ribosomal protein L7a	#N/A	Control	p-coum	-6.43392	8.23958	8.37256e-05	0.0155596	Control	quercetin	-6.83506	7.02929	6.21e-05	0.0378091
XM_019678289.2	uncharacterized LOC109405252	#N/A	Control	p-coum	-6.33802	6.503	0.00011729	0.0185262	Control	quercetin	-7.52985	7.66624	3.96e-05	0.0344327
XM_029861914.1	uncharacterized LOC115260698	#N/A	Control	p-coum	-6.10212	2.61918	0.000173339	0.0227297	#N/A	#N/A	#N/A	#N/A	#N/A	#N/A
XM_019701391.2	leucine-rich repeat-containing protein 1-like	#N/A	Control	p-coum	-5.38456	3.10145	0.000425862	0.0385493	Control	quercetin	-4.62576	2.48821	0.000827887	0.171628
XM_019672156.2	ATPase inhibitor mai-2 mitochondrial transcript variant X1	#N/A	Control	p-coum	-5.09048	9.50968	2.24774e-06	0.00171929	Control	quercetin	-1.14176	6.09094	0.281017	1
XM_029856691.1	C-type lectin 37Db-like	C-type lectin 37Db-like	Control	p-coum	-4.97342	1.91722	0.00158932	0.0749127	Control	quercetin	-6.54181	2.90771	1.08e-05	0.0140794
XM_019689214.2	MRN complex-interacting protein-like	#N/A	Control	p-coum	-4.62689	1.77166	6.28845e-05	0.0132694	Control	quercetin	-3.65114	1.42168	0.0506122	1
XM_029878574.1	glycine-rich cell wall structural protein-like transcript variant X1	#N/A	Control	p-coum	-4.54052	4.59559	0.000139154	0.0200246	Control	quercetin	-0.555713	2.03179	0.413036	1
XM_019689215.2	probable Golgi SNAP receptor complex member 2	#N/A	Control	p-coum	-4.44164	2.41674	3.22551e-07	0.000455491	Control	quercetin	-3.85387	2.06125	0.001834	0.268758
XM_029868584.1	actin-1-like	#N/A	Control	p-coum	-4.31535	4.84563	3.56625e-07	0.000467638	Control	quercetin	-2.4065	3.3026	0.00101845	0.190438
XM_029872460.1	proliferating cell nuclear antigen	#N/A	Control	p-coum	-4.26044	3.41638	8.16572e-05	0.0154543	Control	quercetin	-2.75714	2.42776	0.0475466	1
XM_019686329.2	4-hydroxybenzoate polyprenyltransferase mitochondrial	#N/A	Control	p-coum	-4.09795	2.98921	0.000457835	0.0390927	Control	quercetin	-4.35059	3.20407	0.000293872	0.0859848
XM_029858701.1	translation machinery-associated protein 7 homolog	#N/A	Control	p-coum	-3.99505	3.80194	0.000364439	0.0350168	Control	quercetin	-2.97551	3.0794	0.00635669	0.496634
XM_029853907.1	mite group 2 allergen Lep d 2-like	#N/A	Control	p-coum	-3.90831	3.727	0.00094295	0.058482	Control	quercetin	-7.65568	7.21877	2.47e-08	0.000195949
XM_019679388.2	biglycan-like	biglycan-like	Control	p-coum	-3.82874	2.81473	1.27246e-07	0.000265988	Control	quercetin	-2.44989	2.00079	0.0178465	0.870476
XM_029858154.1	leucine-rich repeat transmembrane neuronal protein 4-like	#N/A	Control	p-coum	-3.78297	2.45934	2.27467e-05	0.00642437	Control	quercetin	-0.126586	1.25158	1	1
XM_029853655.1	uncharacterized LOC115255526	#N/A	Control	p-coum	-3.7729	5.42369	1.90605e-07	0.000318102	Control	quercetin	-4.58701	6.15911	2e-07	0.000732189
XM_019699960.2	uncharacterized LOC109424775	uncharacterized LOC109424775	Control	p-coum	-3.74817	6.16396	0.000259584	0.0290576	Control	quercetin	-0.912688	3.96268	0.232704	1
XM_029853656.1	uncharacterized LOC115255531	#N/A	Control	p-coum	-3.69323	8.49375	6.11561e-06	0.00303434	Control	quercetin	-4.21515	8.9708	2.71e-07	0.000823434
XM_029868009.1	uncharacterized LOC115253852 transcript variant X1	#N/A	Control	p-coum	-3.62187	1.9603	0.000677211	0.0491393	Control	quercetin	-3.07303	1.75614	0.0853736	1
XM_019669415.2	histone H1A sperm-like	#N/A	Control	p-coum	-3.603	4.80926	1.48494e-06	0.00142751	Control	quercetin	-1.59989	3.24457	0.128572	1
XM_019671025.2	transcription elongation factor SPT4-like	#N/A	Control	p-coum	-3.53848	3.6715	0.000299779	0.031269	Control	quercetin	-2.82009	3.11948	0.00575651	0.47779
XM_029868856.1	rhodanese domain-containing protein CG4456-like transcript variant X1	#N/A	Control	p-coum	-3.49731	3.22672	0.00285561	0.103226	Control	quercetin	-3.25149	3.03534	4.92e-05	0.0346709
XM_029868851.1	rhodanese domain-containing protein CG4456-like transcript variant X1	#N/A	Control	p-coum	-3.42386	3.33777	0.00249343	0.0947711	Control	quercetin	-3.0983	3.08889	5.13e-05	0.0346709
XM_020076861.2	2-hydroxyacylsphingosine 1-beta-galactosyltransferase-like	#N/A	Control	p-coum	-3.38882	3.63995	0.000497701	0.0409721	Control	quercetin	-2.28191	2.76413	0.0773185	1
XM_019672290.2	elongation of very long chain fatty acids protein AAEL008004-like	#N/A	Control	p-coum	-3.31597	4.74429	0.000309374	0.0319072	Control	quercetin	-1.86815	3.62184	0.127115	1
XM_029853002.1	heat shock factor-binding protein 1-like	#N/A	Control	p-coum	-3.04422	3.34615	2.20089e-05	0.0063131	Control	quercetin	-1.99282	2.61263	0.0311734	1
XM_029862251.1	partial=true	#N/A	Control	p-coum	-3.03805	3.07765	3.29316e-06	0.00208468	Control	quercetin	-2.06239	2.46453	0.0106712	0.667314
XM_019709777.2	general odorant-binding protein 84a	#N/A	Control	p-coum	-2.96046	2.49813	1.97488e-05	0.00594342	Control	quercetin	-1.85853	1.94489	0.0616673	1
XM_029859723.1	39S ribosomal protein L28 mitochondrial-like	#N/A	Control	p-coum	-2.91402	3.75968	0.0236746	0.29953	Control	quercetin	-3.68824	4.40746	5.62e-05	0.0355976
XM_029878939.1	cytochrome c oxidase subunit 6B1-like	#N/A	Control	p-coum	-2.88888	3.2544	0.000110542	0.0184152	Control	quercetin	-4.42951	4.49813	0.000184694	0.0766489
XM_029873401.1	uncharacterized LOC115254179	#N/A	Control	p-coum	-2.8251	5.98097	1.08278e-07	0.000265988	Control	quercetin	-1.91859	5.24593	0.00164196	0.254879
XM_029862731.1	glucose dehydrogenase [FAD quinone]-like	#N/A	Control	p-coum	-2.81314	6.56144	1.30727e-05	0.00470567	Control	quercetin	-0.801562	5.05886	0.297631	1
XM_019706730.2	glycine-rich cell wall structural protein 2-like transcript variant X1	glycine-rich cell wall structural protein 2-like%2C transcript variant X1	Control	p-coum	-2.79397	8.48209	3.49704e-06	0.00213996	Control	quercetin	-0.974609	7.06332	0.0737703	1
XM_029875089.1	uncharacterized LOC109397048	uncharacterized LOC109397048	Control	p-coum	-2.73597	7.97588	2.9222e-08	8.94096e-05	Control	quercetin	-1.97073	7.33247	2.49e-05	0.0283771
XM_029865733.1	model_evidence=Supporting evidence includes similarity to: 2 Proteins and 100%25 coverage of the annotated genomic feature by RNAseq alignments including 37 samples with support for all annotated introns	#N/A	Control	p-coum	-2.6902	6.75709	5.97508e-05	0.0132694	Control	quercetin	-0.54074	5.19584	0.370776	1
XM_019694071.2	microsomal glutathione S-transferase 1-like	#N/A	Control	p-coum	-2.67308	4.13964	9.41782e-05	0.0166243	Control	quercetin	-1.74912	3.48231	0.0325552	1
XM_019675409.2	osteopontin	#N/A	Control	p-coum	-2.66984	7.60782	2.26926e-10	1.84185e-06	Control	quercetin	-1.32738	6.54407	0.00436553	0.406707
XM_029879126.1	leucine-rich repeat-containing G-protein coupled receptor 4-like	#N/A	Control	p-coum	-2.61578	4.46187	9.0036e-05	0.0160863	Control	quercetin	-1.52372	3.66513	0.00806147	0.560392
XM_029865011.1	uncharacterized LOC115262615	#N/A	Control	p-coum	-2.59929	3.5286	8.69796e-05	0.0158207	Control	quercetin	-1.32506	2.73773	0.0834218	1
XM_019670897.2	uncharacterized LOC109398513	uncharacterized LOC109398513	Control	p-coum	-2.56025	3.56773	1.52561e-05	0.00528438	Control	quercetin	-1.19159	2.72508	0.0817384	1
XM_029879830.1	SURF1-like protein	#N/A	Control	p-coum	-2.54387	2.74622	6.23819e-05	0.0132694	Control	quercetin	-1.07403	2.02028	0.161279	1
XM_019689947.2	glutamic acid-rich protein-like	glutamic acid-rich protein-like	Control	p-coum	-2.51157	8.40428	0.000131394	0.0194712	Control	quercetin	0.020549	6.66007	0.973199	1
XM_019670446.2	C-type lectin 37Db-like	C-type lectin 37Db-like	Control	p-coum	-2.50576	3.81455	6.40559e-06	0.00309457	Control	quercetin	-1.11819	2.93046	0.0836618	1
XM_029868595.1	28 kDa heat- and acid-stable phosphoprotein-like	#N/A	Control	p-coum	-2.49975	4.2444	0.000628846	0.0475076	Control	quercetin	-1.97268	3.87341	0.0298985	1
XM_029867481.1	facilitated trehalose transporter Tret1-like	#N/A	Control	p-coum	-2.48706	3.18516	1.02815e-05	0.00410323	Control	quercetin	-1.37786	2.53081	0.135327	1
XM_029853158.1	uncharacterized LOC109415604 transcript variant X1	#N/A	Control	p-coum	-2.48243	3.1682	1.68844e-05	0.00553508	Control	quercetin	-2.577	3.22013	3.53e-05	0.0344327
XM_020077410.2	CYP12F19	#N/A	Control	p-coum	-2.46647	2.56188	4.89606e-05	0.0118648	Control	quercetin	0.144131	1.60691	1	1
XM_029872111.1	uncharacterized LOC115266147	#N/A	Control	p-coum	-2.40762	4.1912	0.000455031	0.0390927	Control	quercetin	-2.16266	4.01062	0.00116778	0.203807
XM_019701641.2	C-type lectin 37Db-like	C-type lectin 37Db-like	Control	p-coum	-2.38671	3.9813	6.10722e-05	0.0132694	Control	quercetin	-0.594988	2.89683	0.324037	1
XM_019699312.2	barrier-to-autointegration factor	barrier-to-autointegration factor	Control	p-coum	-2.38634	6.00853	4.76877e-06	0.00257486	Control	quercetin	-1.34114	5.21161	0.00652312	0.502583
XM_020077884.2	sodium-dependent nutrient amino acid transporter 1-like	sodium-dependent nutrient amino acid transporter 1-like	Control	p-coum	-2.36536	5.01123	2.63504e-06	0.00179163	Control	quercetin	-1.05691	4.08254	0.0558771	1
XM_029876800.1	uncharacterized LOC109430475	#N/A	Control	p-coum	-2.26149	5.00824	9.82565e-05	0.017179	Control	quercetin	-1.66977	4.55983	0.00011542	0.0602026
XM_029865892.1	protein lethal(2)essential for life	protein lethal(2)essential for life	Control	p-coum	-2.23439	6.73395	7.65285e-06	0.00338044	Control	quercetin	-0.938296	5.78044	0.223433	1
XM_019707711.2	flocculation protein FLO11-like	flocculation protein FLO11-like	Control	p-coum	-2.2237	4.62886	7.92189e-05	0.0153084	Control	quercetin	-1.25608	3.9503	0.0116951	0.70948
XM_019672686.2	uncharacterized LOC109400205	#N/A	Control	p-coum	-2.16439	2.87262	0.00022903	0.0274806	Control	quercetin	-1.23943	2.37672	0.0764622	1
XM_029876842.1	sex-regulated protein janus-A-like	sex-regulated protein janus-A-like	Control	p-coum	-2.13829	4.69587	1.30456e-06	0.00140877	Control	quercetin	-1.37311	4.1476	0.00157911	0.249333
XM_019689945.2	uncharacterized LOC109415967	#N/A	Control	p-coum	-2.13759	3.84711	4.97653e-05	0.0118648	Control	quercetin	-1.71139	3.54827	0.0083275	0.565279
XM_020075496.2	uncharacterized LOC109621467	#N/A	Control	p-coum	-2.13158	3.28486	0.00035643	0.0346209	Control	quercetin	0.25749	2.19953	0.863567	1
XM_019693411.2	uncharacterized LOC109419202	#N/A	Control	p-coum	-2.13061	3.79458	0.000352672	0.0345639	Control	quercetin	-0.793897	2.988	0.25866	1
XM_029853384.1	uncharacterized LOC109405760	#N/A	Control	p-coum	-2.11117	2.92879	0.000324824	0.0329454	Control	quercetin	-1.39313	2.52853	0.0238418	0.95996
XM_019698169.2	alpha-amylase A-like	#N/A	Control	p-coum	-2.09444	5.40048	2.52733e-05	0.0070298	Control	quercetin	-1.61802	5.02372	0.0484366	1
XM_019706206.2	annulin-like	annulin-like	Control	p-coum	-2.07241	4.27645	0.000368152	0.0350168	Control	quercetin	-1.38907	3.79395	0.00786041	0.556322
XM_029870057.1	uncharacterized LOC115265356	#N/A	Control	p-coum	-2.05509	8.24649	0.00013962	0.0200246	Control	quercetin	-1.12915	7.54701	0.0154122	0.819887
XM_029872406.1	uncharacterized LOC109427093 transcript variant X1	#N/A	Control	p-coum	-2.05296	3.38052	0.000131519	0.0194712	Control	quercetin	-0.519798	2.56129	0.537983	1
XM_029862376.1	uncharacterized LOC115261004	#N/A	Control	p-coum	-2.04872	3.96664	1.80045e-06	0.0015024	Control	quercetin	-1.32843	3.48331	0.0420217	1
XM_029853162.1	venom allergen 5-like	#N/A	Control	p-coum	-2.04673	5.09109	1.91595e-06	0.00152926	Control	quercetin	-2.08747	5.11176	3.5e-06	0.0070951
XM_029864790.1	prohibitin-2-like transcript variant X1	#N/A	Control	p-coum	-2.0445	4.82207	0.137684	0.627508	#N/A	#N/A	#N/A	#N/A	#N/A	#N/A
XM_029875232.1	probable Golgi SNAP receptor complex member 2	#N/A	Control	p-coum	-2.0299	3.35542	7.25126e-05	0.0141616	Control	quercetin	-1.28218	2.90518	0.13744	1
XM_029861702.1	constitutive coactivator of PPAR-gamma-like protein 1	#N/A	Control	p-coum	-1.98442	3.96541	0.000484892	0.0401888	Control	quercetin	-0.822298	3.25155	0.0737938	1
XM_029866498.1	tumor protein D54 transcript variant X1	#N/A	Control	p-coum	-1.98346	3.83992	8.14871e-05	0.0154543	Control	quercetin	-1.06767	3.26085	0.0663025	1
XM_019682908.2	serine protease Hayan-like transcript variant X1	serine protease Hayan-like%2C transcript variant X1	Control	p-coum	-1.9427	3.69555	0.000308572	0.0319072	Control	quercetin	-1.39631	3.3369	0.00538243	0.455015
XM_029855599.1	myrosinase 1-like	#N/A	Control	p-coum	-1.94225	2.2894	0.0209223	0.282623	Control	quercetin	3.33798	1.36354	0.0378665	1
XM_029875646.1	uncharacterized LOC115267924	#N/A	Control	p-coum	-1.91943	4.11257	5.60799e-06	0.00285977	Control	quercetin	-0.520541	3.269	0.380652	1
XM_029853302.1	uncharacterized LOC109417730	#N/A	Control	p-coum	-1.91848	5.22099	0.000485996	0.0401888	Control	quercetin	-1.82928	5.14419	0.00102205	0.190438
XM_019704186.2	probable RNA 3'-terminal phosphate cyclase-like protein	#N/A	Control	p-coum	-1.90132	2.61741	0.0479263	0.410379	Control	quercetin	3.8886	1.52044	0.0158863	0.827124
XM_029856446.1	uncharacterized LOC115257096 transcript variant X1	#N/A	Control	p-coum	-1.8924	5.71694	2.34134e-06	0.00171929	Control	quercetin	-1.44514	5.3766	0.00237732	0.308966
XM_019683438.2	uncharacterized LOC109409917	uncharacterized LOC109409917	Control	p-coum	-1.89039	4.60733	1.10412e-05	0.00422279	Control	quercetin	-1.04211	4.03315	0.008557	0.578707
XM_019706139.2	membrane magnesium transporter 1-like	#N/A	Control	p-coum	-1.88448	4.27314	0.000481585	0.0401888	Control	quercetin	-1.96555	4.32259	0.00282801	0.324637
XM_019683358.2	myosin-M heavy chain-like	#N/A	Control	p-coum	-1.86474	5.13661	1.62179e-05	0.00541323	Control	quercetin	-1.1297	4.61629	0.0191256	0.884104
XM_019690774.2	uncharacterized LOC109416722	#N/A	Control	p-coum	-1.85686	3.03362	5.92066e-05	0.0132694	Control	quercetin	-0.632243	2.41357	0.372351	1
XM_029880481.1	UDP-glucuronosyltransferase 2B18-like	#N/A	Control	p-coum	-1.83156	5.91044	0.000319317	0.0327488	Control	quercetin	-0.60761	5.08639	0.264362	1
XM_019701482.2	peptide methionine sulfoxide reductase	#N/A	Control	p-coum	-1.81113	9.70198	0.000256801	0.0289774	Control	quercetin	-0.588806	8.84587	0.209829	1
XM_019682078.2	uncharacterized LOC109408715	#N/A	Control	p-coum	-1.81045	4.54104	0.000136571	0.0198981	Control	quercetin	-0.798225	3.88887	0.137432	1
XM_029872958.1	leucine-rich repeat-containing protein 58-like transcript variant X1	#N/A	Control	p-coum	-1.76991	7.66045	0.000659347	0.048703	Control	quercetin	-0.951333	7.06917	0.0500712	1
XM_029873772.1	myogenesis-regulating glycosidase-like	#N/A	Control	p-coum	-1.76543	6.09295	0.000145732	0.0204104	Control	quercetin	0.00222843	4.99454	1	1
XM_019683467.2	cell wall protein DAN4-like	#N/A	Control	p-coum	-1.71927	3.81923	7.24365e-05	0.0141616	Control	quercetin	-0.205876	2.99694	0.794971	1
XM_019671933.2	5-formyltetrahydrofolate cyclo-ligase-like transcript variant X1	#N/A	Control	p-coum	-1.67457	3.58148	3.41367e-05	0.00935346	Control	quercetin	-1.22667	3.32281	0.0846286	1
XM_029859315.1	leukocyte receptor cluster member 8 homolog	#N/A	Control	p-coum	-1.6363	4.70785	0.000266107	0.0294999	Control	quercetin	-0.496727	4.00298	0.222129	1
XM_019696080.2	CYP6Z23	probable cytochrome P450 6d4	Control	p-coum	-1.57689	6.69824	0.000350126	0.034557	Control	quercetin	-0.637702	6.06199	0.13088	1
XM_019703613.2	uncharacterized LOC109427951	uncharacterized LOC109427951	Control	p-coum	-1.57334	5.15057	0.000191115	0.0241964	Control	quercetin	-1.30394	4.95436	0.00731194	0.539536
XM_019687598.2	uncharacterized LOC109413873	#N/A	Control	p-coum	-1.56939	4.42736	0.0313196	0.344037	Control	quercetin	-2.75701	5.32197	7.03e-06	0.0107012
XM_029865893.1	protein lethal(2)essential for life-like	#N/A	Control	p-coum	-1.56562	6.31805	0.000142864	0.0201745	Control	quercetin	-0.87099	5.83678	0.241499	1
XM_029868618.1	glutaredoxin-C4	glutaredoxin-C4	Control	p-coum	-1.55962	5.81927	0.000111346	0.0184152	Control	quercetin	-0.334645	5.04628	0.609128	1
XM_019677836.2	lysophospholipase-like protein 1	#N/A	Control	p-coum	-1.55363	3.34988	6.18303e-05	0.0132694	Control	quercetin	-1.00246	3.02546	0.105096	1
XM_029865868.1	protein phosphatase 1 regulatory inhibitor subunit PPP1R7 homolog	#N/A	Control	p-coum	-1.54021	5.92835	0.000684609	0.0492864	Control	quercetin	-0.635354	5.32818	0.216185	1
XM_029861624.1	constitutive coactivator of PPAR-gamma-like protein 1 transcript variant X1	constitutive coactivator of PPAR-gamma-like protein 1%2C transcript variant X1	Control	p-coum	-1.53199	4.6464	0.000478612	0.0401888	Control	quercetin	-0.769361	4.16023	0.0735247	1
XM_019678380.2	glutathione synthetase-like transcript variant X1	#N/A	Control	p-coum	-1.51993	4.33968	4.384e-05	0.0114974	Control	quercetin	-0.603863	3.78255	0.163864	1
XM_020075369.2	chitinase-like protein Idgf4	#N/A	Control	p-coum	-1.50135	6.47427	0.000183364	0.0234122	Control	quercetin	-0.963483	6.09543	0.0191075	0.884104
XM_019691770.2	glutathione S-transferase 1-like	glutathione S-transferase 1-like	Control	p-coum	-1.46873	6.33356	0.00310933	0.107993	Control	quercetin	0.796476	5.11776	0.117896	1
XM_029878240.1	uncharacterized LOC109402605 transcript variant X1	#N/A	Control	p-coum	-1.07317	7.5135	0.395527	0.892355	Control	quercetin	4.71028	5.96113	0.000307059	0.0859848
XM_019706547.2	uncharacterized LOC109430477	#N/A	Control	p-coum	-0.991896	2.88915	0.254793	0.772295	Control	quercetin	-4.25078	5.28217	9.89e-06	0.013896
XM_019704149.2	integrin alpha-PS2 transcript variant X1	#N/A	Control	p-coum	-0.958633	3.0351	0.151243	0.6468	Control	quercetin	2.14467	2.18459	0.00991841	0.64452
XM_029864908.1	41 kDa spicule matrix protein-like transcript variant X1	#N/A	Control	p-coum	-0.856536	2.80629	0.344439	0.858141	Control	quercetin	4.88036	1.93086	0.00023252	0.0790997
XM_019704187.2	COP9 signalosome complex subunit 5	#N/A	Control	p-coum	-0.728967	3.59929	0.38872	0.887518	Control	quercetin	5.95122	2.55051	3.07e-05	0.0329806
XM_019704228.2	transcription factor IIIA-like	#N/A	Control	p-coum	-0.621188	2.61425	0.479979	0.939777	Control	quercetin	4.75947	1.86737	0.00207125	0.28871
XM_019691766.2	glutathione S-transferase 1	#N/A	Control	p-coum	-0.491014	3.37085	0.470764	0.939777	Control	quercetin	-2.72442	4.82386	5.65e-05	0.0355976
XM_019691910.2	mitochondrial import receptor subunit TOM7 homolog	#N/A	Control	p-coum	-0.486722	7.79606	0.630477	0.99643	Control	quercetin	7.83827	6.55219	1.14e-10	2.09e-06
XM_029871811.1	metaxin-2-like transcript variant X1	#N/A	Control	p-coum	-0.401478	4.05634	0.658911	1	Control	quercetin	4.53009	3.10589	1.83e-07	0.000732189
XM_019705586.2	40S ribosomal protein S21 transcript variant X1	#N/A	Control	p-coum	-0.37924	1.63065	1	1	Control	quercetin	-9.43024	8.52467	3.93e-05	0.0344327
XM_029853004.1	heat shock factor-binding protein 1-like	#N/A	Control	p-coum	-0.112049	2.91179	0.95317	1	Control	quercetin	5.44017	2.23137	0.000140223	0.0671234
XM_029857352.1	phenoloxidase-activating factor 2-like	#N/A	Control	p-coum	0.270592	4.69224	0.649639	1	Control	quercetin	-2.16674	6.1931	0.00165107	0.254879
XM_019690545.2	gamma-glutamyl hydrolase-like	#N/A	Control	p-coum	1.08931	2.02338	0.116352	0.592341	Control	quercetin	-1.64922	2.97488	0.00379845	0.370908
XM_029857156.1	uncharacterized LOC109428118	#N/A	Control	p-coum	1.10077	3.53682	0.162349	0.665267	Control	quercetin	5.30245	3.1241	4.35e-06	0.00794126
XM_029863577.1	dynein light chain roadblock-type 2-like	#N/A	Control	p-coum	1.41723	4.75527	0.0835107	0.51525	Control	quercetin	3.44846	4.44752	4.26e-05	0.0346149
XM_019690308.3	zinc finger protein 418-like transcript variant X2	#N/A	Control	p-coum	1.50213	4.59847	1.90626e-05	0.00593138	Control	quercetin	0.560161	4.87199	0.145286	1
XM_029871905.1	putative metabolite transport protein HI_1104	putative metabolite transport protein HI_1104	Control	p-coum	1.53015	4.48733	1.88688e-05	0.00593138	Control	quercetin	0.272835	4.87663	0.487704	1
XM_019691048.2	tubulin alpha-8 chain	tubulin alpha-8 chain	Control	p-coum	1.53305	4.64258	0.000243743	0.0279664	Control	quercetin	0.33678	5.01401	0.481617	1
XM_029878007.1	UBX domain-containing protein 7-like transcript variant X1	#N/A	Control	p-coum	1.5392	3.39918	0.000534139	0.0433258	Control	quercetin	1.75411	3.33802	0.00118311	0.203807
#N/A	uncharacterized LOC109402169	#N/A	Control	p-coum	1.54979	2.99084	0.000604564	0.0463998	Control	quercetin	0.287378	3.31528	0.530586	1
XM_019705930.2	uncharacterized LOC109429926	#N/A	Control	p-coum	1.55278	4.12038	4.86593e-05	0.0118648	Control	quercetin	0.746006	4.33051	0.0536224	1
XM_019677739.2	aromatic-L-amino-acid decarboxylase transcript variant X1	#N/A	Control	p-coum	1.55343	6.54087	0.000120124	0.0185262	Control	quercetin	0.502137	6.87077	0.286528	1
XM_019704698.2	glutamic acid-rich protein-like	glutamic acid-rich protein-like	Control	p-coum	1.55462	4.7039	4.94245e-05	0.0118648	Control	quercetin	0.349786	5.07605	0.423248	1
XM_019706152.2	ATP-dependent RNA helicase me31b transcript variant X1	#N/A	Control	p-coum	1.57285	6.80842	0.0001211	0.0185262	Control	quercetin	0.473709	7.15594	0.254565	1
XM_029853456.1	importin subunit beta transcript variant X1	#N/A	Control	p-coum	1.57441	3.50739	0.000116644	0.0185262	Control	quercetin	0.325659	3.85474	0.367115	1
XM_029860467.1	uncharacterized LOC115259681	#N/A	Control	p-coum	1.58531	3.73743	0.000431141	0.0385792	Control	quercetin	0.5688	4.00961	0.225457	1
XM_019671618.2	tyrosine 3-monooxygenase-like transcript variant X2	#N/A	Control	p-coum	1.59977	7.91562	1.0732e-05	0.00419189	Control	quercetin	0.499688	8.26282	0.289181	1
XM_019674014.2	serine/threonine-protein phosphatase 2B catalytic subunit 3 transcript variant X3	#N/A	Control	p-coum	1.62356	5.38485	4.87675e-05	0.0118648	Control	quercetin	0.571055	5.69537	0.212435	1
XM_029872925.1	hrp65 protein transcript variant X1	#N/A	Control	p-coum	1.63202	7.90428	0.000209246	0.0257808	Control	quercetin	1.64626	7.89064	0.000133841	0.0660522
XM_029866332.1	BTB/POZ domain-containing protein 6-like	BTB/POZ domain-containing protein 6-like	Control	p-coum	1.64793	4.60463	0.000636126	0.0478607	Control	quercetin	0.659683	4.878	0.195782	1
XM_019685004.2	microtubule-associated protein RP/EB family member 2-like	#N/A	Control	p-coum	1.65099	4.45885	9.45747e-06	0.00385823	Control	quercetin	0.427978	4.81216	0.249566	1
XM_029877059.1	glucose dehydrogenase [FAD, quinone]	#N/A	Control	p-coum	1.65169	3.34259	0.000371202	0.0350168	Control	quercetin	0.368897	3.67884	0.526153	1
XM_019678559.2	longitudinals lacking protein isoforms H/M/V-like transcript variant X1	#N/A	Control	p-coum	1.67505	3.04925	0.000284465	0.0300127	Control	quercetin	0.75234	3.25392	0.0870527	1
XM_019691046.2	tubulin alpha-8 chain	tubulin alpha-8 chain	Control	p-coum	1.67861	3.72687	6.04214e-05	0.0132694	Control	quercetin	0.472808	4.05062	0.280182	1
XM_029856168.1	polyadenylate-binding protein 1-like	#N/A	Control	p-coum	1.6852	3.27132	0.000576103	0.045197	Control	quercetin	0.863305	3.4517	0.0770554	1
XM_019692421.3	importin subunit alpha	importin subunit alpha	Control	p-coum	1.68575	4.65034	6.93081e-06	0.0031809	Control	quercetin	0.612608	4.94806	0.153825	1
XM_029862137.1	N(G)N(G)-dimethylarginine dimethylaminohydrolase 1-like	#N/A	Control	p-coum	1.69109	3.80814	0.000147869	0.0204104	Control	quercetin	0.679869	4.07198	0.0779561	1
XM_029872245.1	nuclear RNA export factor 2-like	#N/A	Control	p-coum	1.69151	3.74996	4.93926e-05	0.0118648	Control	quercetin	0.807108	3.9605	0.0288255	1
XM_029860296.1	chorion peroxidase	#N/A	Control	p-coum	1.72375	5.37426	0.000279693	0.0297382	Control	quercetin	0.498836	5.73584	0.357156	1
XM_029873304.1	organic cation transporter protein	organic cation transporter protein	Control	p-coum	1.73138	4.82513	8.3525e-06	0.00350668	Control	quercetin	0.775012	5.07824	0.0500731	1
XM_019690081.2	proton-coupled amino acid transporter-like protein CG1139	#N/A	Control	p-coum	1.74872	3.8233	4.18823e-06	0.00240274	Control	quercetin	0.699546	4.08002	0.0702562	1
XM_029880050.1	organic cation transporter protein-like	#N/A	Control	p-coum	1.75728	5.36116	4.93442e-06	0.00258817	Control	quercetin	0.528783	5.71732	0.233293	1
XM_019679401.2	cyclin-dependent kinase 2-associated protein 2	cyclin-dependent kinase 2-associated protein 2	Control	p-coum	1.76855	3.26241	0.000169259	0.0226807	Control	quercetin	1.36697	3.34286	0.016716	0.846769
XM_029864761.1	ubiquitin carboxyl-terminal hydrolase 20-like	#N/A	Control	p-coum	1.77847	2.8855	0.000606599	0.0463998	Control	quercetin	1.02042	3.02762	0.0400791	1
XM_029879249.1	non-structural maintenance of chromosomes element 1 homolog	#N/A	Control	p-coum	1.79369	2.8804	0.000275732	0.0297382	Control	quercetin	0.489336	3.17591	0.269324	1
XM_019699184.2	zinc finger protein 8 transcript variant X1	zinc finger protein 8%2C transcript variant X1	Control	p-coum	1.82415	3.49878	7.15502e-05	0.0141616	Control	quercetin	0.187428	3.95024	0.678393	1
XM_029880515.1	uncharacterized LOC115271077	#N/A	Control	p-coum	1.83443	3.89312	0.000136104	0.0198981	Control	quercetin	1.22009	4.02016	0.0365741	1
XM_029856740.1	proline- glutamic acid- and leucine-rich protein 1-like	#N/A	Control	p-coum	1.84753	3.71078	0.000573037	0.0451494	Control	quercetin	1.15207	3.857	0.0922077	1
XM_019685973.2	uncharacterized LOC109412326 transcript variant X2	#N/A	Control	p-coum	1.865	3.18862	6.98286e-05	0.0141616	Control	quercetin	0.605685	3.47395	0.248588	1
XM_029865066.1	sodium-coupled monocarboxylate transporter 2-like	#N/A	Control	p-coum	1.87155	2.92118	0.000670191	0.0489445	Control	quercetin	1.17725	3.04611	0.0267744	0.995519
XM_019671247.2	polyadenylate-binding protein cytoplasmic and nuclear	#N/A	Control	p-coum	1.87202	3.82325	0.000336104	0.0338358	Control	quercetin	0.947157	4.03009	0.0489089	1
XM_029874962.1	uncharacterized LOC109428924	uncharacterized LOC109428924	Control	p-coum	1.94374	3.38701	1.95211e-05	0.00594342	Control	quercetin	0.732613	3.65553	0.0947298	1
XM_019670992.2	histone H2B	histone H2B	Control	p-coum	1.94496	7.10864	0.000266749	0.0294999	Control	quercetin	1.8651	7.11495	0.000219948	0.0790997
XM_029863686.1	histone H3-like centromeric protein cid	#N/A	Control	p-coum	1.96459	2.41574	0.000625553	0.0474541	Control	quercetin	0.135047	2.8061	0.904821	1
XM_029857495.1	borealin-like transcript variant X1	#N/A	Control	p-coum	1.97693	2.67162	0.000456679	0.0390927	Control	quercetin	0.82285	2.88105	0.127358	1
XM_019674571.2	CYP6CB3	probable cytochrome P450 6a14	Control	p-coum	1.98671	4.42232	0.00142531	0.0709851	Control	quercetin	2.60115	4.32085	4.7e-05	0.0346709
XM_029872553.1	transcription factor E2f1	#N/A	Control	p-coum	1.99292	4.73707	1.71738e-07	0.000315276	Control	quercetin	1.02556	4.95693	0.0208755	0.918521
XM_019687856.2	lamin Dm0-like	#N/A	Control	p-coum	2.00221	3.82938	5.56356e-05	0.0129286	Control	quercetin	2.41343	3.76042	6.55e-06	0.0107012
XM_019675242.2	uncharacterized LOC109402571	#N/A	Control	p-coum	2.00349	3.54483	1.63296e-06	0.00142751	Control	quercetin	0.675252	3.85817	0.113207	1
XM_019705524.2	uncharacterized LOC109429547	uncharacterized LOC109429547	Control	p-coum	2.00547	3.47216	8.40473e-06	0.00350668	Control	quercetin	1.28872	3.60743	0.00153003	0.247242
XM_019686736.2	uncharacterized LOC109413067	uncharacterized LOC109413067	Control	p-coum	2.00913	3.25375	0.000157362	0.0212416	Control	quercetin	0.032703	3.78993	0.965272	1
XM_019678160.2	kinesin-like protein KIF18A transcript variant X1	#N/A	Control	p-coum	2.05172	2.93209	2.16055e-05	0.00629577	Control	quercetin	0.974102	3.13081	0.0352682	1
XM_029873179.1	probable Golgi SNAP receptor complex member 2	#N/A	Control	p-coum	2.07701	3.22071	0.000369207	0.0350168	Control	quercetin	0.778941	3.49393	0.263017	1
XR_003899103.1	G2/mitotic-specific cyclin-B-like	#N/A	Control	p-coum	2.08034	4.53106	1.42074e-06	0.00142751	Control	quercetin	0.735979	4.8602	0.102662	1
XM_029873565.1	meiosis regulator and mRNA stability factor 1	#N/A	Control	p-coum	2.10768	4.71964	2.09512e-07	0.000320519	Control	quercetin	0.802515	5.03438	0.105981	1
XM_019685443.2	digestive cysteine proteinase 1-like	#N/A	Control	p-coum	2.14433	5.03671	0.000271591	0.0296778	Control	quercetin	-0.320154	5.8529	0.603926	1
XM_029869232.1	constitutive coactivator of peroxisome proliferator-activated receptor gamma	#N/A	Control	p-coum	2.15958	3.38039	0.000183645	0.0234122	Control	quercetin	1.07636	3.58664	0.0931569	1
XM_029872524.1	MFS-type transporter SLC18B1-like transcript variant X1	#N/A	Control	p-coum	2.1634	4.01821	0.000154931	0.0210683	Control	quercetin	0.424055	4.46301	0.517015	1
XM_019677400.2	histone H2A	histone H2A	Control	p-coum	2.19187	3.20516	0.000553424	0.0441728	Control	quercetin	1.76844	3.26323	0.00229997	0.306551
XM_029868455.1	endoplasmic reticulum-Golgi intermediate compartment protein 3-like	#N/A	Control	p-coum	2.2534	2.96885	0.000237158	0.0275042	Control	quercetin	1.11608	3.16662	0.102025	1
XM_019681900.3	dual specificity protein kinase zak2	#N/A	Control	p-coum	2.25971	4.28881	4.74427e-06	0.00257486	Control	quercetin	1.06017	4.5411	0.0306842	1
XM_019702763.2	protein FMC1 homolog	#N/A	Control	p-coum	2.26793	2.9871	0.000597983	0.0463998	Control	quercetin	-0.229436	3.60673	0.805135	1
XM_029854351.1	sphingomyelin phosphodiesterase-like	#N/A	Control	p-coum	2.29205	3.5756	0.00013027	0.0194712	Control	quercetin	1.2677	3.76073	0.0210463	0.918976
XM_019690311.2	Krueppel homolog 1	#N/A	Control	p-coum	2.31629	2.26626	0.000650501	0.0485443	Control	quercetin	1.10926	2.42793	0.0976016	1
XM_019681176.2	uncharacterized protein DDB_G0287625	#N/A	Control	p-coum	2.3474	2.91115	0.000663239	0.048703	Control	quercetin	1.07924	3.12546	0.134932	1
XM_019696742.2	probable 5-hydroxyisourate hydrolase R09H10.3	#N/A	Control	p-coum	2.36156	3.07951	0.017226	0.257401	Control	quercetin	-0.618326	3.95362	0.421143	1
XM_029858108.1	uncharacterized LOC115258092	#N/A	Control	p-coum	2.37613	4.33477	1.21223e-05	0.00445082	Control	quercetin	0.736263	4.70684	0.142593	1
XM_019707436.2	histone H2A	histone H2A	Control	p-coum	2.4034	5.12228	4.67554e-05	0.0118648	Control	quercetin	2.66922	5.07585	2.07e-06	0.00473112
XM_019707438.2	histone H4	histone H4	Control	p-coum	2.40537	4.46641	0.00011574	0.0185262	Control	quercetin	2.59303	4.43401	3.85e-05	0.0344327
XM_019707422.2	histone H2B-like	histone H2B-like	Control	p-coum	2.46448	4.14212	0.00023104	0.0275042	Control	quercetin	2.20939	4.17158	0.000712114	0.156665
XM_019707268.2	allantoinase-like	allantoinase-like	Control	p-coum	2.53537	3.80221	2.04844e-05	0.00606537	Control	quercetin	0.581862	4.2303	0.310593	1
XM_029852984.1	uncharacterized LOC109420706 transcript variant X2	#N/A	Control	p-coum	2.62035	2.21297	0.000142651	0.0201745	Control	quercetin	0.507937	2.53206	0.304687	1
XM_019707414.2	histone H2B-like	histone H2B-like	Control	p-coum	2.70334	5.24492	0.0001833	0.0234122	Control	quercetin	2.77347	5.22717	0.000179358	0.0766489
XM_029865838.1	uncharacterized LOC115262940	#N/A	Control	p-coum	2.74814	4.07723	6.85398e-05	0.0141616	Control	quercetin	1.69921	4.23178	0.00596126	0.483789
XM_029868499.1	histone H2B-like	histone H2B-like	Control	p-coum	2.77498	4.47712	0.000120424	0.0185262	Control	quercetin	2.53589	4.49862	0.000366376	0.096957
XM_019694445.2	histone H2A	histone H2A	Control	p-coum	2.83084	4.1265	0.000216634	0.0265131	Control	quercetin	2.55272	4.1498	0.00150135	0.246978
XM_019699939.2	uncharacterized LOC109424757	uncharacterized LOC109424757	Control	p-coum	2.8425	2.76936	0.000382502	0.0358264	Control	quercetin	1.22593	2.98971	0.136464	1
XM_019691471.2	uncharacterized LOC109417371	#N/A	Control	p-coum	2.84994	4.35074	6.91673e-05	0.0141616	Control	quercetin	0.313182	4.93637	0.722519	1
XM_019704777.2	uncharacterized LOC109428935	uncharacterized LOC109428935	Control	p-coum	2.87214	3.49436	1.59115e-06	0.00142751	Control	quercetin	1.69551	3.6515	0.00251101	0.312576
XM_029857511.1	angiopoietin-related protein 2-like	#N/A	Control	p-coum	2.89072	2.35249	1.80268e-05	0.0058059	Control	quercetin	0.120179	2.84704	0.915217	1
XM_029862392.1	pseudouridine-5'-phosphate glycosidase-like	pseudouridine-5'-phosphate glycosidase-like	Control	p-coum	3.01465	3.78672	4.72004e-09	2.16626e-05	Control	quercetin	0.745012	4.21582	0.231739	1
XM_019704339.2	uncharacterized LOC109428565	#N/A	Control	p-coum	3.02572	6.53344	2.45927e-06	0.00173643	Control	quercetin	1.48373	6.78998	0.0181567	0.872479
XM_029868487.1	histone H2B-like	histone H2B-like	Control	p-coum	3.029	3.06465	0.000453049	0.0390927	Control	quercetin	2.81895	3.07445	0.00280509	0.324637
XR_003891819.1	small nucleolar RNA U3	#N/A	Control	p-coum	3.05115	2.14617	0.000472858	0.0400034	Control	quercetin	1.20192	2.34443	0.137179	1
XM_019691099.2	acidic endochitinase SP2	acidic endochitinase SP2	Control	p-coum	3.06154	5.47686	4.05227e-06	0.00239973	Control	quercetin	1.33258	5.76969	0.0502153	1
XM_019674749.2	C-type lectin domain family 6 member A-like	#N/A	Control	p-coum	3.07008	2.73261	0.0116715	0.213727	Control	quercetin	-1.41675	4.05709	0.259608	1
XM_029868498.1	histone H2A-like	#N/A	Control	p-coum	3.07544	3.64625	5.92897e-05	0.0132694	Control	quercetin	2.7703	3.66821	0.000490694	0.121082
XM_029862681.1	uncharacterized LOC109403738	uncharacterized LOC109403738	Control	p-coum	3.09373	4.02048	0.000322923	0.0329346	Control	quercetin	2.50977	4.07574	0.00168896	0.254879
XM_019694446.2	histone H2A	histone H2A	Control	p-coum	3.15072	3.15144	8.39087e-05	0.0155596	Control	quercetin	3.37861	3.12722	4.36e-05	0.0346149
XM_019675711.2	plasminogen activator inhibitor 1 RNA-binding protein-like	#N/A	Control	p-coum	3.16262	4.74985	0.000348685	0.034557	Control	quercetin	0.883723	5.18567	0.408024	1
XM_019708608.2	bolA-like protein 3	#N/A	Control	p-coum	3.31194	2.87169	0.00111276	0.0626624	Control	quercetin	-0.312359	3.65803	0.655093	1
XM_029852578.1	trafficking protein particle complex subunit 4-like	#N/A	Control	p-coum	3.33567	3.73807	0.000146978	0.0204104	Control	quercetin	0.498296	4.26838	0.57182	1
XM_019707432.2	histone H2A	#N/A	Control	p-coum	3.37475	2.90899	1.40161e-05	0.00494821	Control	quercetin	2.81842	2.94542	0.0001958	0.0777241
XM_019685709.2	uncharacterized LOC109412061	#N/A	Control	p-coum	3.39224	4.29716	0.00101897	0.0599557	Control	quercetin	-0.699601	5.43581	0.56496	1
XM_029856694.1	histone H1-like (LOC115253984)	#N/A	Control	p-coum	3.61153	9.60815	0.000441903	0.038768	Control	quercetin	0.0688405	10.448	0.950889	1
XM_029875477.1	uncharacterized LOC115267881	#N/A	Control	p-coum	3.63528	2.83463	1.17695e-05	0.00440947	Control	quercetin	0.612965	3.28201	0.375164	1
XM_020075911.2	eukaryotic translation initiation factor 3 subunit K	#N/A	Control	p-coum	3.7931	3.43411	0.000220803	0.0268443	Control	quercetin	-0.148337	4.21669	0.911348	1
XM_019694620.2	uncharacterized LOC109420286	#N/A	Control	p-coum	4.37272	1.7065	0.00247361	0.0946052	Control	quercetin	-1.73948	2.88037	0.00724559	0.539536
XM_019704829.2	uncharacterized LOC109428983 transcript variant X1	#N/A	Control	p-coum	4.51852	2.58013	0.00349926	0.115747	Control	quercetin	-1.07027	3.79344	0.375994	1
XM_029868509.1	histone H4	histone H4	Control	p-coum	4.55196	2.58712	0.000452755	0.0390927	Control	quercetin	2.27428	2.7186	0.0476369	1
XM_019694407.3	histone H4	histone H4	Control	p-coum	4.81877	2.78298	0.000129835	0.0194712	Control	quercetin	2.46079	2.90756	0.0208367	0.918521
XM_019675629.2	protein transport protein Sec61 subunit beta	#N/A	Control	p-coum	4.88097	5.16533	3.01254e-06	0.00197515	Control	quercetin	1.76922	5.45709	0.154033	1
XM_029857373.1	probable small nuclear ribonucleoprotein E	#N/A	Control	p-coum	5.26215	3.10873	7.18337e-05	0.0141616	Control	quercetin	0.687788	3.60221	0.54696	1
XM_029872092.1	mitochondrial import inner membrane translocase subunit Tim29-like	#N/A	Control	p-coum	5.44348	2.22507	0.000980319	0.0593951	Control	quercetin	-0.915307	3.25455	0.421021	1
XM_029854538.1	BMP-2-inducible protein kinase-like transcript variant X1	#N/A	Control	p-coum	5.56535	2.313	6.29567e-07	0.00072235	Control	quercetin	3.38931	2.3714	0.000261369	0.0840656
XR_003897922.1	U5 spliceosomal RNA	#N/A	Control	p-coum	5.83896	2.48269	0.000605849	0.0463998	Control	quercetin	0.851526	2.91208	0.57644	1
XM_029870607.1	uncharacterized LOC115265447	#N/A	Control	p-coum	6.14854	2.68224	0.000551001	0.0441715	Control	quercetin	1.79843	2.9011	0.279257	1
XM_029872363.1	complement component 1 Q subcomponent-binding protein mitochondrial-like	#N/A	Control	p-coum	6.32457	2.8149	0.00025729	0.0289774	Control	quercetin	1.46772	3.13363	0.326975	1
XM_029869063.1	inhibitor of growth protein 4-like transcript variant X1	#N/A	Control	p-coum	6.41053	2.87559	0.000228263	0.0274806	Control	quercetin	-0.283752	3.73185	0.848477	1
XM_029877141.1	carnosine N-methyltransferase-like	#N/A	Control	p-coum	6.41072	2.88887	6.80443e-06	0.0031809	Control	quercetin	1.93157	3.09924	0.145418	1
XM_029852177.1	uncharacterized LOC109426110	#N/A	Control	p-coum	6.65265	3.07842	0.000535731	0.0433258	Control	quercetin	6.64918	3.06937	0.000547953	0.125579
XM_029868466.1	histone H4	histone H4	Control	p-coum	6.68574	3.09406	7.73388e-06	0.00338044	Control	quercetin	3.96163	3.14385	0.000992507	0.190438
XM_019704544.2	rutC family protein UK114-like-Molecular chaperone	#N/A	Control	p-coum	6.91244	3.26198	0.000103923	0.0175573	Control	quercetin	0.222722	3.9597	0.885637	1
XM_029877980.1	5'-AMP-activated protein kinase subunit gamma-1-like	#N/A	Control	p-coum	7.38556	3.64673	5.13041e-19	9.4184e-15	Control	quercetin	1.2275	4.05587	0.155428	1
XM_029868486.1	histone H2A	histone H2A	Control	p-coum	7.61745	3.85205	1.84436e-08	6.77176e-05	Control	quercetin	2.97781	3.98031	0.00312718	0.337883
XM_019702731.2	60S ribosomal protein L3 transcript variant X1	#N/A	Control	p-coum	7.99854	7.27367	1.5977e-05	0.00541323	Control	quercetin	8.31944	7.26209	1.78e-05	0.0216786
XM_029854043.1	60S ribosomal protein L11	#N/A	Control	p-coum	8.21899	8.25339	5.00834e-07	0.000612955	Control	quercetin	0.782944	8.89418	0.656659	1
XM_029853880.1	cell wall integrity and stress response component 1-like	#N/A	#N/A	#N/A	#N/A	#N/A	#N/A	#N/A	Control	quercetin	-1.14162	2.43655	0.319134	1
XM_029862520.1	uncharacterized LOC115261162	#N/A	#N/A	#N/A	#N/A	#N/A	#N/A	#N/A	Control	quercetin	-6.04113	5.68212	0.000287771	0.0859848
XM_029852798.1	U4/U6.U5 tri-snRNP-associated protein 2-like	#N/A	#N/A	#N/A	#N/A	#N/A	#N/A	#N/A	Control	quercetin	-5.86321	2.4097	5.1e-05	0.0346709
XM_019709882.2	acetylcholinesterase-like	#N/A	#N/A	#N/A	#N/A	#N/A	#N/A	#N/A	Control	quercetin	-7.16196	3.38819	1.14e-06	0.00296191

## Sheet: Table S.5
Table S.5: A list of KEGG reference biological pathways affected by differentially expressed genes in female Ae. albopictus consuming sucrose diets containing p-coumaric acid or quercetin
p-Coumaric acid						Quercetin
Down-regulated genes			Up-regulated genes			Down-regulated genes	# of genes
	# of genes			# of genes
Metabolism			Metabolism			Genetic Information Processing	1
Global and overview maps	11		Global and overview maps	13		Translation
Carbohydrate metabolism	1		Carbohydrate metabolism	6		Cellular processes	1
Nucleotide metabolism	2		Energy metabolism	1		Transport and catabolism	3
Amino acid metabolism	5		Lipid metablism	1		Cell growth and death
Metabolism of cofactors and vitamins	1		Amino acid metabolism	1		Human Diseases	1
Biosynthesis of other secondary metabolites	4		Metabolism of other amino acids	2		Cancer	2
Genetic Information Processing			Metabolism of cofactors and vitamins	4		Immune disease	2
Transcription	1		Xenobiotics biodegradation and metabolism	7		Substance dependednce	1
Translation	6		Genetic Information Processing			Infectious disease: bacterial
Folding, sorting and degradation	4		Translation	1
Environmental Information Processing			Folding, sorting and degradation	2		Up-regulated genes
Signal transduction	5		Replication and repair	4		Metabolism	4
Cellular Processes	3		Environmental Information Processing			Global and overview maps	1
Transport and catabolism	3		Signal transduction	5		Carbohydrate metabolism	1
Cell growth and death	12		Cellular Processes			Energy metabolism	1
Cellular community - eukaryotes	2		Transport and catabolism	2		Amino acid metabolism	1
Organismal Systems			Cell growth and death	4		Metabolism of other amino acids	4
Immune system	6		Cellular community-eukaryotes	4		Xenobiotics biodegradation and metabolism
Endocrine system	5		Cell motility	1		Genetic Information Processing	1
Digestive system	1		Organismal systems			Transcription	3
Nervous system	6		Immune system	2		Translation	1
Development and regeneration	3		Endocrine system	2		Folding, sorting and degradation
Human Diseases			Circulatory system	1		Cellular Processes	1
Cancer	16		Digestive system	2		Transport and catabolism
Immune disease	3		Sensory system	1		Organismal systems	1
Neurodegenerative disease	3		Aging	6		Aging
Substance dependence	10		Environmental adaptation	2		Human diseases	3
Endocrine and metabolic disease	1		Human Diseases			Cancer	1
Infectious disease: bacterial	3		Cancer	6		Cardiovascular disease	1
Infectious disease: viral	13		Neurodegenerative disease	4		Drug resistance: antineoplastic
Drug resistance: antineoplastic	1		Cardiovascular disease	6
			Endocrine and metabolic disease	1
			Infectious disease: bacterial	6
			Infectious disease: viral	2
			Drug resistance: antineoplastic	1
